# Supplementary material for: Characterization of the Highly Variable Immune Response Gene Family, He185/333, in the Sea Urchin, Heliocidaris erythrogramma
Source: PLoS One. 2014 Oct 21;9(10):e62079. doi: 10.1371/journal.pone.0062079 (PMC4204807; doi:10.1371/journal.pone.0062079)
Supplement: Table S2 — Tamura-Nei genetic distance matrix of phylogenetic comparison between 25 He185/333 and 25 Sp185/333 cDNA sequences. The rates are assumed to follow gamma distribution with shape parameter = 0.8094. The distances in light and dark gray shadings represent intra-species comparisons, while those without background shading represent comparisons between He185/333 and Sp185/333 sequences. (XLSX) [file pone.0062079.s008.xlsx]

## Sheet: Sheet1
Supplemental Table I. Tamura-Nei genetic distance matrix of phylogenetic comparison between 25 He185/333 and 25 Sp185/333 cDNA sequences.
		1	2	3	4	5	6	7	8	9	10	11	12	13	14	15	16	17	18	19	20	21	22	23	24	25	26	27	28	29	30	31	32	33	34	35	36	37	38	39	40	41	42	43	44	45	46	47	48
		HE001	HE005	HE009	HE013	HE017	HE021	HE025	HE029	HE033	HE037	HE041	HE045	HE049	HE054	HE057	HE061	HE065	HE069	HE073	HE078	HE081	HE085	HE089	HE093	HE097	SP001	SP010	SP019	SP028	SP037	SP046	SP055	SP064	SP073	SP082	SP091	SP100	SP109	SP118	SP127	SP136	SP145	SP154	SP163	SP172	SP181	SP190	SP199
1	HE001	-
2	HE005	0.00627	-
3	HE009	0.00464	0.00759	-
4	HE013	0.00899	0.00434	0.01119	-
5	HE017	0.00763	0.00434	0.00942	0.00659	-
6	HE021	0.00878	0.00874	0.00713	0.01099	0.01099	-
7	HE025	0.03467	0.03113	0.03843	0.03354	0.03354	0.03356	-
8	HE029	0.00629	0.00216	0.00766	0.00436	0.00436	0.00873	0.031	-
9	HE033	0.04485	0.05525	0.04445	0.05517	0.05796	0.06061	0.07705	0.05517	-
10	HE037	0.04474	0.05519	0.04422	0.05509	0.05786	0.06053	0.07703	0.05509	0.00222	-
11	HE041	0.04831	0.05827	0.04873	0.0581	0.06087	0.06368	0.07409	0.0581	0.0045	0.00451	-
12	HE045	0.04008	0.04138	0.04436	0.04361	0.04365	0.04367	0.05475	0.04114	0.05411	0.05409	0.05304	-
13	HE049	0.0101	0.00543	0.01243	0.00767	0.00767	0.0121	0.03494	0.00544	0.05797	0.05789	0.06096	0.04384	-
14	HE054	0.02565	0.02625	0.0235	0.02839	0.02838	0.02838	0.04006	0.02608	0.061	0.06099	0.05842	0.04363	0.02963	-
15	HE057	0.00507	0.00544	0.0062	0.00764	0.00764	0.00762	0.02702	0.00542	0.0565	0.05644	0.05671	0.03712	0.00875	0.02248	-
16	HE061	0.02527	0.02459	0.02272	0.02677	0.02678	0.02683	0.03869	0.02443	0.05909	0.05912	0.05642	0.0425	0.02809	0.00221	0.02073	-
17	HE065	0.04096	0.04234	0.04428	0.04465	0.04452	0.04436	0.01668	0.0421	0.07027	0.07027	0.06762	0.05279	0.04579	0.04284	0.03833	0.04173	-
18	HE069	0.03823	0.04	0.04249	0.04226	0.04212	0.04199	0.01668	0.03975	0.06762	0.06763	0.06498	0.05037	0.0434	0.04052	0.036	0.03809	0.00485	-
19	HE073	0.04416	0.04717	0.04672	0.0498	0.04836	0.04942	0.02487	0.04693	0.06122	0.06124	0.06194	0.05913	0.05098	0.04448	0.04571	0.04331	0.01142	0.01245	-
20	HE078	0.00644	0.00652	0.00797	0.00876	0.00876	0.00873	0.0309	0.00652	0.05777	0.0577	0.06077	0.04096	0.00986	0.026	0.00542	0.02434	0.0421	0.03975	0.04702	-
21	HE081	0.0078	0.011	0.00973	0.01336	0.01336	0.0133	0.03475	0.01104	0.06335	0.06324	0.0663	0.04599	0.01445	0.03065	0.0099	0.02908	0.04712	0.04469	0.0497	0.00659	-
22	HE085	0.03848	0.03823	0.04051	0.04065	0.0407	0.04066	0.05568	0.03813	0.05001	0.04996	0.05278	0.01247	0.04076	0.04619	0.03684	0.045	0.05411	0.05164	0.05905	0.03302	0.03805	-
23	HE089	0.03956	0.04098	0.04433	0.04322	0.04309	0.04296	0.01642	0.04072	0.06871	0.06873	0.06608	0.05141	0.04437	0.04154	0.03695	0.04036	0.00385	0.00483	0.01156	0.0407	0.04564	0.05264	-
24	HE093	0.04103	0.04229	0.0462	0.04452	0.04438	0.04425	0.01649	0.04201	0.07023	0.07026	0.06632	0.05141	0.04568	0.04283	0.03821	0.04165	0.00384	0.00481	0.01159	0.04199	0.04693	0.0541	0.00383	-
25	HE097	0.02642	0.02546	0.02551	0.02775	0.02777	0.02775	0.03351	0.02536	0.04765	0.04759	0.05049	0.0267	0.02785	0.03069	0.02417	0.02909	0.03712	0.03476	0.04142	0.02528	0.03012	0.02283	0.03576	0.03706	-
26	SP001	0.30381	0.32503	0.30168	0.32638	0.32652	0.3228	0.33704	0.32379	0.35189	0.35734	0.3605	0.33833	0.33017	0.31911	0.32112	0.3102	0.31773	0.31276	0.30285	0.31762	0.32308	0.32637	0.31247	0.31136	0.32805	-
27	SP010	0.29107	0.31593	0.29419	0.31752	0.31765	0.31419	0.32731	0.31491	0.34503	0.35047	0.35339	0.33113	0.32112	0.31	0.31221	0.30102	0.30806	0.30305	0.29266	0.30894	0.31442	0.31967	0.30282	0.30175	0.32122	0.0081	-
28	SP019	0.30741	0.32852	0.30573	0.32977	0.32992	0.3261	0.34079	0.32719	0.35556	0.36102	0.3643	0.34228	0.33366	0.32262	0.32451	0.31377	0.321	0.31603	0.30636	0.32095	0.32642	0.33002	0.31574	0.31458	0.3317	0.00115	0.00929	-
29	SP028	0.30391	0.32544	0.30109	0.32682	0.32697	0.32326	0.33771	0.32421	0.355	0.36052	0.36367	0.34126	0.33065	0.3195	0.32153	0.31069	0.31816	0.31316	0.30324	0.31802	0.32354	0.32921	0.3129	0.31176	0.331	0.00693	0.01281	0.00812	-
30	SP037	0.32875	0.33345	0.33082	0.34176	0.34189	0.33738	0.34635	0.33918	0.36662	0.37205	0.37318	0.35483	0.34588	0.33752	0.33664	0.32535	0.33209	0.3272	0.32201	0.33271	0.33808	0.34612	0.32698	0.32296	0.34262	0.05766	0.05891	0.05904	0.05758	-
31	SP046	0.29214	0.30929	0.28953	0.31053	0.31065	0.30688	0.31888	0.30802	0.33698	0.34228	0.3429	0.31928	0.31414	0.30365	0.30554	0.29462	0.30913	0.30433	0.29567	0.3021	0.30734	0.31204	0.30416	0.30051	0.30684	0.06732	0.06737	0.06869	0.06741	0.06986	-
32	SP055	0.30673	0.32783	0.30449	0.3292	0.32935	0.32562	0.34037	0.32658	0.3548	0.3603	0.36347	0.34121	0.33303	0.32187	0.32388	0.31308	0.32035	0.31532	0.30562	0.32037	0.3259	0.32912	0.31506	0.31391	0.33084	0.00694	0.01282	0.00814	0.00229	0.05751	0.06732	-
33	SP064	0.32053	0.33916	0.32056	0.34135	0.34155	0.34429	0.36338	0.34158	0.37243	0.37581	0.37562	0.342	0.34156	0.33949	0.33459	0.32978	0.34713	0.34092	0.33158	0.33437	0.33757	0.33325	0.3407	0.33586	0.34329	0.0384	0.04458	0.04012	0.04129	0.05428	0.05017	0.04139	-
34	SP073	0.3081	0.32288	0.31771	0.33105	0.33117	0.3271	0.3418	0.32848	0.34496	0.35029	0.35107	0.34224	0.33497	0.32426	0.32593	0.31558	0.32959	0.32466	0.31144	0.32226	0.32762	0.33417	0.32449	0.32052	0.32915	0.07457	0.07458	0.07606	0.0717	0.06736	0.01519	0.07164	0.05155	-
35	SP082	0.30961	0.33652	0.3085	0.33791	0.33804	0.33421	0.34994	0.33523	0.36407	0.36966	0.37298	0.35036	0.34179	0.33038	0.33247	0.3217	0.32836	0.32324	0.31415	0.32893	0.33454	0.33799	0.323	0.32178	0.3397	0.00695	0.01282	0.00815	0.00693	0.06035	0.07295	0.00692	0.04008	0.07734	-
36	SP091	0.28976	0.30148	0.29113	0.30294	0.30308	0.29957	0.31054	0.30042	0.3301	0.33538	0.33592	0.31258	0.30643	0.29588	0.29796	0.28689	0.30008	0.29531	0.28893	0.29468	0.29996	0.30554	0.29517	0.29164	0.30194	0.05874	0.05879	0.06009	0.06147	0.05726	0.02098	0.0614	0.04149	0.03108	0.06422	-
37	SP100	0.30735	0.32908	0.30196	0.33069	0.3308	0.327	0.34151	0.32793	0.35496	0.3604	0.36121	0.34238	0.33429	0.32266	0.32526	0.31422	0.32329	0.3181	0.30806	0.32184	0.32753	0.33469	0.31809	0.31433	0.33632	0.02915	0.03523	0.03042	0.0315	0.05733	0.05156	0.03145	0.03636	0.05611	0.03158	0.03447	-
38	SP109	0.31404	0.32594	0.3161	0.32697	0.32188	0.32298	0.32281	0.32443	0.35374	0.35908	0.35236	0.33662	0.33084	0.31561	0.31502	0.30671	0.31705	0.31217	0.30949	0.31822	0.32357	0.33634	0.31197	0.30821	0.33291	0.06283	0.06141	0.06423	0.06276	0.06983	0.06467	0.0627	0.05968	0.06944	0.06555	0.05976	0.06193	-
39	SP118	0.29658	0.31348	0.29466	0.31461	0.31474	0.31081	0.31406	0.3121	0.34102	0.34633	0.34703	0.32361	0.31835	0.30436	0.30963	0.29536	0.3084	0.30372	0.29472	0.30609	0.31134	0.31615	0.30352	0.2998	0.31108	0.07014	0.0702	0.07155	0.07024	0.07386	0.00842	0.07015	0.05306	0.02012	0.07583	0.02398	0.05508	0.06843	-
40	SP127	0.30241	0.32381	0.2998	0.32521	0.32536	0.32169	0.3358	0.32261	0.35805	0.36354	0.3643	0.33299	0.32899	0.31788	0.31992	0.30895	0.31632	0.31133	0.30133	0.31646	0.32195	0.32513	0.31104	0.3073	0.32676	0.0023	0.0105	0.00347	0.00931	0.0602	0.06851	0.00932	0.04012	0.07577	0.00935	0.05991	0.03034	0.06401	0.07136	-
41	SP136	0.2863	0.30178	0.28615	0.30306	0.30321	0.29959	0.31077	0.30059	0.32702	0.33219	0.33275	0.30981	0.3066	0.29626	0.29817	0.28743	0.30066	0.29597	0.28655	0.2948	0.3	0.30273	0.29579	0.29222	0.2992	0.04559	0.05197	0.04693	0.04568	0.06365	0.01839	0.04563	0.03575	0.02913	0.05085	0.02475	0.03672	0.0644	0.02371	0.04934	-
42	SP145	0.29737	0.3192	0.29334	0.32061	0.32077	0.31718	0.33078	0.31804	0.34566	0.35107	0.35409	0.33213	0.32436	0.31341	0.31538	0.30447	0.31168	0.30674	0.29657	0.31198	0.31742	0.3204	0.30646	0.30538	0.32204	0.00465	0.01047	0.00584	0.0046	0.05489	0.0673	0.0046	0.03859	0.07169	0.00693	0.05874	0.02901	0.06004	0.07017	0.00701	0.04564	-
43	SP154	0.31108	0.33143	0.31776	0.33305	0.33317	0.32376	0.34446	0.33031	0.35559	0.36115	0.36432	0.3442	0.33678	0.32506	0.3275	0.31286	0.32661	0.32139	0.31127	0.32408	0.32979	0.33235	0.32121	0.31993	0.33418	0.01165	0.01519	0.01285	0.01402	0.06063	0.0704	0.014	0.04011	0.07468	0.01404	0.06171	0.03675	0.06017	0.07327	0.0141	0.04827	0.01163	-
44	SP163	0.30988	0.33026	0.30546	0.33168	0.33185	0.32812	0.34307	0.32906	0.35735	0.36287	0.36606	0.34348	0.33553	0.32416	0.32634	0.31532	0.32305	0.31801	0.30847	0.32282	0.32838	0.33149	0.31771	0.31661	0.33329	0.00229	0.01044	0.00345	0.00927	0.06048	0.07022	0.00927	0.04128	0.07748	0.00929	0.06156	0.03173	0.06564	0.07307	0.00461	0.0483	0.00696	0.01402	-
45	SP172	0.31059	0.33124	0.30581	0.33256	0.33271	0.32557	0.34398	0.32994	0.35836	0.36387	0.36715	0.34487	0.33646	0.32522	0.32723	0.3164	0.32378	0.31875	0.30928	0.32366	0.3292	0.33261	0.31847	0.3173	0.33438	0.0023	0.01046	0.00346	0.00929	0.06048	0.07018	0.00929	0.0416	0.07755	0.00932	0.06153	0.03173	0.06565	0.07306	0.00462	0.04831	0.00699	0.01405	0.0023	-
46	SP181	0.3116	0.32954	0.31013	0.33089	0.33101	0.32713	0.34191	0.32823	0.35655	0.36206	0.36537	0.34299	0.33471	0.32342	0.32551	0.31456	0.32543	0.32036	0.30994	0.32196	0.32751	0.33078	0.32012	0.31883	0.33257	0.01049	0.01642	0.01171	0.0128	0.05365	0.07168	0.01281	0.037	0.07606	0.01283	0.06297	0.03035	0.05878	0.07457	0.01296	0.0497	0.01046	0.01287	0.01285	0.01289	-
47	SP190	0.31014	0.32825	0.30831	0.32961	0.32972	0.32586	0.34043	0.32695	0.35533	0.36083	0.36414	0.33409	0.33343	0.3222	0.32423	0.31329	0.32367	0.3186	0.30815	0.32072	0.32626	0.32243	0.31839	0.3171	0.33131	0.01407	0.02253	0.01527	0.0189	0.05518	0.07015	0.01887	0.03105	0.07456	0.01646	0.06462	0.03678	0.06033	0.07302	0.01653	0.0566	0.01647	0.019	0.01648	0.01649	0.01052	-
48	SP199	0.27979	0.31611	0.2945	0.31942	0.31996	0.32293	0.32721	0.31593	0.36357	0.36766	0.36745	0.33233	0.31974	0.31824	0.31169	0.31304	0.33269	0.32548	0.30178	0.3114	0.31107	0.32081	0.32489	0.31905	0.32922	0.02631	0.03424	0.02846	0.02986	0.05193	0.05826	0.03018	0.01331	0.06028	0.02871	0.0458	0.04358	0.05882	0.0586	0.02846	0.04011	0.0268	0.02675	0.02957	0.03009	0.02816	0.02434	-
49	SP208	0.31307	0.34956	0.32072	0.35173	0.35195	0.35486	0.37574	0.35202	0.37742	0.38071	0.38046	0.35533	0.352	0.34996	0.345	0.3405	0.35783	0.35156	0.32543	0.34474	0.34796	0.34659	0.35128	0.34652	0.35655	0.05069	0.05708	0.05246	0.0537	0.06725	0.06094	0.05382	0.01574	0.06234	0.05244	0.05197	0.04826	0.07067	0.06391	0.05246	0.04612	0.05089	0.05243	0.05368	0.05398	0.04925	0.04312	0.02716
50	SP217	0.30189	0.33707	0.27949	0.33441	0.33114	0.33649	0.34195	0.33114	0.36888	0.37204	0.37061	0.35077	0.33471	0.32216	0.32306	0.31794	0.33412	0.32854	0.30205	0.32673	0.33661	0.34654	0.32827	0.32675	0.3336	0.10939	0.10862	0.11113	0.10951	0.11425	0.11719	0.11117	0.10699	0.12781	0.11485	0.10328	0.09917	0.09445	0.11725	0.11153	0.0979	0.1075	0.1094	0.11321	0.11313	0.11178	0.11372	0.10664
The rates are assumed to follow gamma distribution with shape parameter = 0.8094. The distances in light and dark gray shadings represent intra-species comparisons, while those without background shading represent comparisons between He185/333 and Sp185/333 sequences.
[truncated: 2 more columns]
